# Supplementary material for: Effects of Biochar and Sepiolite on Pb and Cd Dynamics in Contaminated Soil with Different Corn Varieties
Source: Toxics. 2025 Feb 9;13(2):127. doi: 10.3390/toxics13020127 (PMC11860827; doi:10.3390/toxics13020127)
Supplement: Supplementary file 1 [file toxics-13-00127-s001.zip]

Archive with 1 entries (1 files):
- toxics-3442408-supplementary.pdf
